# Supplementary material for: Identification of CircRNA-Related ceRNA Networks in the Longissimus Dorsi of Yaks at Different Developmental Stages
Source: Animals (Basel). 2026 May 13;16(10):1497. doi: 10.3390/ani16101497 (PMC13203615; doi:10.3390/ani16101497)
Supplement: Supplementary file 1 [file animals-16-01497-s001.zip › S1.xlsx]

## Sheet: Sheet`1
Table S1. Information on qRT-PCR primer sequences.
CircRNA ID	Forward Primer(5′-3′); Reverse Primer(5′-3′)	Product Length(bp)	Up/Down
CircRNA_09661	F:GCTCAGGACCTAAGCGATGT	213	Up
	R:GACGGGTAGGCAGATGATGG
CircRNA_00868	F:TGCAGATCATCTTGCGTGGA	217	Up
	R:ATCCTGGTTCCCTTCTTGCC
CircRNA_10393	F:TCCTCCTGATCTGCAACTTCC	220	Up
	R:ATGGCGTCCTGGGAGTACAT
CircRNA_02293	F:ACGTGCCCCTCTACTCATCT	236	Down
	R:CTCCTCGATGTGCTGGTTGT
CircRNA_10402	F:CTGTGTGGGATCAAGCACCT	100	Down
	R:TCCAGTTGGGATGGCTTTGA
CircRNA_06653	F:TCACAGTTATGATTGGTGGGGA	152	Down
	R:TTACCAACGGCACCATCACC
β-actin	F:AGCCTTCCTTCCTGGGCATGG	168
	R:GGACAGCACCGTGTTGGCGTA
