# Supplementary material for: Identification of CircRNA-Related ceRNA Networks in the Longissimus Dorsi of Yaks at Different Developmental Stages
Source: Animals (Basel). 2026 May 13;16(10):1497. doi: 10.3390/ani16101497 (PMC13203615; doi:10.3390/ani16101497)
Supplement: Supplementary file 1 [file animals-16-01497-s001.zip › S2.xlsx]

## Sheet: Sheet`1
Table S2. Construct the DEcircRNA-miRNA-mRNA interaction network
circRNA	miRNA	mRNA
circRNA_06195	bta-miR-2331-5p	AC091801.1
circRNA_10003	miR-296-3p	AGFG2
circRNA_00893	bta-miR-149-5p	AIF1
circRNA_09431	bta-miR-12038	AL592284.1
circRNA_05022	miR-2313-5p	ANKFY1
circRNA_02203	miR-204	AP1S2
circRNA_00893	bta-miR-149-5p	BBS4
circRNA_09661	bta-miR-217	BEND6
circRNA_07991	bta-miR-339a	BRMS1L
circRNA_07991	bta-miR-2449	BSN
circRNA_16616	bta-miR-2449	BSN
circRNA_07991	bta-miR-193a-5p	C15orf32
circRNA_00893	bta-miR-326	C1orf158
circRNA_15224	miR-2454-5p	CaMKIIδ
circRNA_10003	miR-296-3p	CD40LG
circRNA_09661	miR-205	CHN1
circRNA_02203	bta-miR-26a	CHORDC1
circRNA_12861	bta-miR-2392	CLLU1
circRNA_07991	bta-miR-339a	CNNM4
circRNA_10402	miR-106a	COL17A1
circRNA_02203	miR-204	COX5A
circRNA_07991	bta-miR-671	CPNE2
circRNA_00893	bta-miR-2320-5p	CTAGE1
circRNA_07991	bta-miR-2299-3p	DNAH10OS
circRNA_00893	bta-miR-2320-5p	EIF6
circRNA_02203	miR-204	EPHA7
circRNA_13820	bta-miR-2474	FAM186B
circRNA_09661	bta-miR-217	FGD6
circRNA_15224	miR-2454-5p	FGF18
circRNA_09661	bta-miR-338	FKBP1A
circRNA_02203	bta-miR-219-5p	FLG2
circRNA_10393	miR-658	FLJ00104
circRNA_07991	bta-miR-2299-3p	FOXI2
circRNA_02203	bta-miR-219-5p	FOXJ3
circRNA_09661	miR-223	GALNT18
circRNA_07991	bta-miR-671	GGACT
circRNA_07991	bta-miR-2338	GIPC3
circRNA_16616	bta-miR-2338	GIPC3
circRNA_02203	bta-miR-183	GNG5
circRNA_08652	bta-miR-2327	GPR37L1
circRNA_06653	miR-1777a	GPR37L1
circRNA_12861	bta-miR-2392	GSG1L
circRNA_10290	bta-miR-760-3p	HIST1H2AA
circRNA_10290	bta-miR-760-3p	HIST1H2BL
circRNA_09431	bta-miR-12038	HIST2H3A
circRNA_02203	bta-miR-208b	HOXB8
circRNA_08652	bta-miR-2327	KCNIP3
circRNA_02203	bta-miR-183	KCNK10
circRNA_02203	bta-miR-208b	KIF5B
circRNA_07991	bta-miR-2305	KMT2D
circRNA_07991	bta-miR-2449	KMT2D
circRNA_16616	bta-miR-2449	KMT2D
circRNA_07991	bta-miR-2389	LAMC3
circRNA_13820	bta-miR-2474	LAMTOR1
circRNA_10393	miR-658	LIMS2
circRNA_07991	bta-miR-2338	LL22NC03
circRNA_16616	bta-miR-2338	LL22NC03-63E9.3
circRNA_15445	bta-miR-3141	MAPK11
circRNA_07991	bta-miR-2305	MDGA1
circRNA_07991	bta-miR-484	MFRP
circRNA_00893	bta-miR-326	MMP19
circRNA_15445	bta-miR-3141	MS4A15
circRNA_06653	miR-1777a	MSI1
circRNA_12861	bta-miR-2464-5p	NCS1
circRNA_09661	bta-miR-218	ONECUT2
circRNA_09661	miR-218	ONECUT2
circRNA_02203	bta-miR-499	P4HA1
circRNA_07991	bta-miR-193a-5p	PCDHA1
circRNA_06195	bta-miR-2331-5p	PDZD9
circRNA_10402	miR-132	PTPRF
circRNA_02203	bta-miR-499	RALYL
circRNA_06653	miR-1777a	RGMA
circRNA_09661	miR-205	RNF146
circRNA_09661	bta-miR-218	SAMD12
circRNA_09661	miR-218	SAMD12
circRNA_15445	bta-miR-6523a	SETD1B
circRNA_02203	bta-miR-26a	SLC25A16
circRNA_11550	bta-miR-2340	SLC25A48
circRNA_02203	miR-204	SRP19
circRNA_15445	bta-miR-6523a	SRRM4
circRNA_02203	bta-miR-26b	STRADB
circRNA_09661	miR-223	TBC1D17
circRNA_02203	bta-miR-26b	THAP2
circRNA_07991	bta-miR-2389	TSC22D3
circRNA_10393	miR-658	UPK1A
circRNA_07991	bta-miR-484	UXT
circRNA_09661	bta-miR-338	ZBTB18
circRNA_02203	miR-204	ZNF23
circRNA_11550	bta-miR-2340	ZNF41
